# Supplementary material for: Evaluation of the Effect of Parenting Style and Parental Mealtime Actions on the Eating Behavior of Children with Epilepsy
Source: Nutrients. 2024 May 2;16(9):1384. doi: 10.3390/nu16091384 (PMC11085228; doi:10.3390/nu16091384)
Supplement: Supplementary file 1 [file nutrients-16-01384-s001.zip]

Archive with 1 entries (1 files):
- nutrients-2913309-supplementary.pdf
